# Supplementary material for: Monitoring Volatile Organic Compounds in Different Pear Cultivars during Storage Using HS-SPME with GC-MS
Source: Foods. 2022 Nov 23;11(23):3778. doi: 10.3390/foods11233778 (PMC9735802; doi:10.3390/foods11233778)
Supplement: Supplementary file 1 [file foods-11-03778-s001.zip]

Archive with 1 entries (1 files):
- foods-2016544-supplementary.pdf
